# Supplementary material for: Multiple Ecological Niche Modeling Reveals Niche Conservatism and Divergence in East Asian Yew (Taxus)
Source: Plants (Basel). 2025 Apr 1;14(7):1094. doi: 10.3390/plants14071094 (PMC11990852; doi:10.3390/plants14071094)
Supplement: Supplementary file 1 [file plants-14-01094-s001.zip › Supplemental File S1.xlsx]

## Sheet: Sites of Taxus wallichiana
Species	Longitude	Latitude	Altitude(m)	MAT(℃)	MAP(cm)	Biome(s)	Country	Location	Source
Taxus wallichiana	98.7566	25.3248	2739	13.8	131.8	Temperate seasonal forest	China	Mangkuan, Longyang, Yunnan	[33]
Taxus wallichiana	98.975	26.544	2780	13.8	136.2	Temperate seasonal forest	China	Biluoxueshan, Fugong, Yunnan	[33]
Taxus wallichiana	98.7494	25.2926	2694	13.8	131.8	Temperate seasonal forest	China	Mangkuan, Longyang, Yunnan	[33]
Taxus wallichiana	99.0968	25.7469	2786	12	121	Temperate seasonal forest	China	Caojian, Yunlong, Yunnan	[33]
Taxus wallichiana	91.7295	27.8266	2720	7.1	67	Woodland/shrubland	China	Lebugou, Cuona, Xizang	[33]
Taxus wallichiana	99.573	26.1811	3100	10.3	108.9	Temperate seasonal forest	China	Changxin, Yunlong, Yunnan	[33]
Taxus wallichiana	101.998	27.1837	2763	15.3	101.7	Woodland/shrubland	China	Cida, Dechan, Sichuan	[33]
Taxus wallichiana	99.5535	26.0063	3241	11.2	110	Temperate seasonal forest	China	Qiaohou, Eryuan, Yunnan	[33]
Taxus wallichiana	99.5874	25.9339	3021	12.4	110.5	Temperate seasonal forest	China	Guanping, Yunlong, Yunnan	[33]
Taxus wallichiana	100.058	25.6916	2850	11.8	106.6	Temperate seasonal forest	China	Cangshan, Yangbi, Yunnan	[33]
Taxus wallichiana	101.058	26.0675	3037	11.6	102.6	Temperate seasonal forest	China	Santai, Dayao, Yunnan	[33]
Taxus wallichiana	100.083	26.4066	2888	10	102.3	Temperate seasonal forest	China	Niujie, Eryuan, Yunnan	[33]
Taxus wallichiana	99.9863	24.4706	2790	16	111.4	Woodland/shrubland	China	Luodang, Fengqing, Yunnan	[33]
Taxus wallichiana	98.8133	26.9283	2721	9.8	120.1	Temperate seasonal forest	China	Gaoligongshan, Fugong, Yunnan	[33]
Taxus wallichiana	98.5667	27.7	2300	10	110.8	Temperate seasonal forest	China	Gongshan,Yunnan	[33]
Taxus wallichiana	98.31	25.52	2664	10.9	147.5	Temperate seasonal forest	China	Houqiao, Tenchong, Sichuan	[33]
Taxus wallichiana	99.9707	27.3121	2760	7.1	91.5	Temperate seasonal forest	China	Hutiaoxia, Xiangelila, Yunnan	[33]
Taxus wallichiana	102.907	26.0658	2850	8.2	110.7	Temperate seasonal forest	China	Jiaozixueshan, Luqun, Yunnan	[33]
Taxus wallichiana	98.7063	25.987	2900	13.4	137.5	Temperate seasonal forest	China	Gaoligongshan, Lushui, Yunnan	[33]
Taxus wallichiana	98.7179	24.2447	2560	13.8	140	Temperate seasonal forest	China	Laifeng, Luxi, Yunnan	[33]
Taxus wallichiana	103.455	22.7448	2500	15.3	168.4	Temperate seasonal forest	China	Maandi, Jinping, Yunnan	[33]
Taxus wallichiana	103.5	22.6	2600	15.5	187.8	Temperate seasonal forest	China	Jingping, Yunnan	[33]
Taxus wallichiana	102.02	28.5285	2567	10.7	102.5	Temperate seasonal forest	China	Haha, Mianning, Sichuan	[33]
Taxus wallichiana	95.0861	29.4028	2540	7.3	75.6	Woodland/shrubland	China	Hanmi, Motuo, Xizang	[33]
Taxus wallichiana	102.441	26.8578	1000	11.4	106.8	Temperate seasonal forest	China	Mazong, Huili, Sichuan	[33]
Taxus wallichiana	102.25	22.9167	2188	16.5	156.7	Temperate seasonal forest	China	Lvchun, Yunnan	[33]
Taxus wallichiana	100.417	24.8333	2653	17.3	100.9	Woodland/shrubland	China	Nanjian, Yunnan	[33]
Taxus wallichiana	101.368	24.1719	2720	18.7	99.7	Woodland/shrubland	China	Shuitang, Xinping, Yunnan	[33]
Taxus wallichiana	98.6119	25.7883	2874	13.1	141.7	Temperate seasonal forest	China	Minguan, Tenchong, Yunnan	[33]
Taxus wallichiana	95.1146	30.1016	2580	8.3	77.8	Woodland/shrubland	China	Tongmai, Bomi, Xizang	[33]
Taxus wallichiana	94.8662	30.0089	2530	5.6	64.2	Woodland/shrubland	China	Pailong, Linzhi, Xizang	[33]
Taxus wallichiana	95.1333	29.9	2530	9.8	87.4	Woodland/shrubland	China	Linzhi, Xizang	[33]
Taxus wallichiana	101.382	24.1743	2764	18.7	99.7	Woodland/shrubland	China	Ailaoshan, Xinping, Yunnan	[33]
Taxus wallichiana	97.9898	25.2458	2612	13.8	170.3	Temperate seasonal forest	China	Sudian, Yinjiang, Yunnan	[33]
Taxus wallichiana	100.284	23.9636	2848	14.1	124.7	Temperate seasonal forest	China	Dachaoshan, Yunxian, Yunnan	[33]
Taxus wallichiana	86.7291	27.6846	2760	2.8	91	Temperate seasonal forest	Nepal	Solukhumbu, Lukla	[38]
Taxus wallichiana	83.4024	28.2645	2328	14	194.7	Temperate seasonal forest	Nepal	Baglung	[33]
Taxus wallichiana	86.028	27.6864	2490	13.5	200.9	Temperate seasonal forest	Nepal	Dolakha	[33]
Taxus wallichiana	84.9111	28.1946	2170	12.1	121.8	Temperate seasonal forest	Nepal	Gorkha	[33]
Taxus wallichiana	85.4122	27.8097	2400	16.4	189	Temperate seasonal forest	Nepal	Kathmandu	[33]
Taxus wallichiana	83.9202	28.344	2400	10	146.4	Temperate seasonal forest	Nepal	Kaski_Ghachok	[33]
Taxus wallichiana	85.481	27.5138	2090	15.1	188.7	Temperate seasonal forest	Nepal	Kavre	[33]
Taxus wallichiana	83.7931	28.3775	2390	9.9	128.1	Temperate seasonal forest	Nepal	Kaski_Ghandruk	[33]
Taxus wallichiana	83.6996	28.401	2667	9.9	128.1	Temperate seasonal forest	Nepal	KaskingDangsing	[33]
Taxus wallichiana	84.2735	28.3079	2370	17.9	270.3	Temperate rain forest	Nepal	Lamjung	[33]
Taxus wallichiana	83.5423	28.4591	2623	14.9	199.7	Temperate seasonal forest	Nepal	Myagdi	[33]
Taxus wallichiana	86.7235	27.6825	2760	2.8	91	Temperate seasonal forest	Nepal	Sagarmatha	[33]
Taxus wallichiana	86.7167	27.6667	2650	2.8	91	Temperate seasonal forest	Nepal	Solukhumbu District	[33]
Taxus wallichiana	86.338	27.5881	2816	10	167.6	Temperate seasonal forest	Nepal	Ramechhap	[33]
Taxus wallichiana	85.1755	28.0563	2420	13.2	143.2	Temperate seasonal forest	Nepal	Rasuwa	[33]
Taxus wallichiana	85.5221	28.0184	2570	4.1	79.9	Temperate seasonal forest	Nepal	Sindhupalchok_Helambu	[33]
Taxus wallichiana	85.8641	27.8957	2370	11.4	185.9	Temperate seasonal forest	Nepal	Sindhupalchok_Lihi	[33]
Taxus wallichiana	87.4379	27.1794	2743	14.9	183.4	Temperate seasonal forest	Nepal	Sankhuwasabhaa	[33]
Taxus wallichiana	87.9923	27.3419	2650	11.8	177.2	Temperate seasonal forest	Nepal	Taplejung	[33]

## Sheet: Sites of Taxus florinii
Species	Longitude	Latitude	Altitude(m)	MAT(℃)	MAP(cm)	Biome(s)	Country	Location	Source
Taxus florinii	98.2925	28.5506	2700	3.2	70.5	Temperate seasonal forest	China	Chawalong, Chayu, Xizang	[33]
Taxus florinii	99.573	26.1811	3100	10.3	108.9	Temperate seasonal forest	China	Changxin, Yunlong, Yunnan	[33]
Taxus florinii	99.9707	27.3121	2760	7.1	91.5	Temperate seasonal forest	China	Hutiaoxia, Xiangelila, Yunnan	[33]
Taxus florinii	98.9622	27.6276	2850	9.1	101.1	Temperate seasonal forest	China	Kangpu, Weixi, Yunnan	[33]
Taxus florinii	99.333	26.7688	2980	10.8	112.1	Temperate seasonal forest	China	Hexi, Lanping, Yunnan	[33]
Taxus florinii	99.797	26.6655	3230	9.8	103	Temperate seasonal forest	China	Laojunshan, Yulong, Yunnan	[33]
Taxus florinii	100.03	26.6953	3230	10.4	99	Temperate seasonal forest	China	Gaomeigu, Yulong, Yunnan	[33]
Taxus florinii	100.104	26.3232	2897	10.5	103.9	Temperate seasonal forest	China	Songgui, Heqing, Yunnan	[33]
Taxus florinii	99.4246	26.9078	3194	11.1	106.4	Temperate seasonal forest	China	Hexi, Lanping, Yunnan	[33]
Taxus florinii	100.226	27.1387	3335	7.9	94.7	Temperate seasonal forest	China	Yulongxueshan, Yulong, Yunnan	[33]
Taxus florinii	99.0491	27.0152	2590	9.9	109.8	Temperate seasonal forest	China	Weideng, Lanping, Yunnan	[33]
Taxus florinii	99.431	27.3983	3150	9.1	94.2	Temperate seasonal forest	China	Tacheng, Yulong, Yunnan	[33]
Taxus florinii	99.2875	27.1102	3020	11.2	109.2	Temperate seasonal forest	China	Xuelongshan, Weixi, Yunnan	[33]
Taxus florinii	101.186	28.0738	2900	6.2	94	Temperate seasonal forest	China	Liziping, Muli, Sichuan	[33]
Taxus florinii	101.183	28.0667	2900	6.2	94	Temperate seasonal forest	China	Muli, Sichuan	[33]
Taxus florinii	100.157	27.0144	3243	10.4	95.8	Temperate seasonal forest	China	Yulongxueshan, Yulong, Yunnan	[33]
Taxus florinii	99.525	27.149	2940	10.3	99.3	Temperate seasonal forest	China	Yunnan, Yulong	[38]
Taxus florinii	100.081	26.4364	2812	10	102.3	Temperate seasonal forest	China	Yunnan, Eryuan	[38]
Taxus florinii	100.791	27.603	3100	8.5	91.1	Temperate seasonal forest	China	Yunnan, Ninglang	[38]
Taxus florinii	102.269	28.8677	2780	8.5	109	Temperate seasonal forest	China	Sichuan, Mianning	[38]

## Sheet: Sites of Taxus contorta
Species	Longitude	Latitude	Altitude(m)	MAT(℃)	MAP(cm)	Biome(s)	Country	Location	Source
Taxus contorta	85.3618	28.3653	2370	4	53	Woodland/shrubland	China	Jilong, Xizang	[33]
Taxus contorta	85.35	28.3833	2395	4	53	Woodland/shrubland	China	Jilong , Xizang	[33]
Taxus contorta	85.33	28.37	2710	3	46.5	Woodland/shrubland	China	Jipu, Xizang	[66]
Taxus contorta	85.31	28.39	2856	3	46.5	Woodland/shrubland	China	Duofu, Xizang	[66]
Taxus contorta	85.36	28.4	2845	4	53	Woodland/shrubland	China	Langjiu, Xizang	[66]
Taxus contorta	85.33	28.4	3100	3	46.5	Woodland/shrubland	China	Jilong, Xizang	[66]
Taxus contorta	85.22	28.47	3155	3	46.5	Woodland/shrubland	China	Kaire, Xizang	[66]
Taxus contorta	85.22	28.48	3200	3	46.5	Woodland/shrubland	China	Tangbo, Xizang	[66]
Taxus contorta	77.1722	31.1033	2865	15.2	135.3	Temperate seasonal forest	India	Himachal Pradesh, between Camp1 and Camp2 above Bathaad in the Great Himalayan National Park	[33]
Taxus contorta	79.3816	30.4526	2800	14	143.9	Temperate seasonal forest	India	Chamoli	[33]
Taxus contorta	79.3167	30.4	1400	14.4	142.6	Temperate seasonal forest	India	Chamoli, Gopeshwar	[33]
Taxus contorta	83.0436	28.4609	2548	12.1	132.3	Temperate seasonal forest	Nepal	Baglung-Bobang	[33]
Taxus contorta	81.0785	29.3577	3090	14.1	127.8	Temperate seasonal forest	Nepal	Doti	[33]
Taxus contorta	80.7576	29.7713	2190	14.9	149.6	Temperate seasonal forest	Nepal	Darchula	[33]
Taxus contorta	84.741	28.5618	2907	1.8	41.4	Woodland/shrubland	Nepal	Gorkha-Lihi	[33]
Taxus contorta	82.2329	29.2567	2473	9.3	80.3	Woodland/shrubland	Nepal	Jumla	[33]
Taxus contorta	84.2424	28.5515	2645	0.5	42	Temperate seasonal forest	Nepal	Manang-Chame	[33]
Taxus contorta	84.3032	28.5242	2643	0.5	42	Temperate seasonal forest	Nepal	Manang-Temang	[33]
Taxus contorta	84.3841	28.548	2531	3.9	45.5	Woodland/shrubland	Nepal	Manang-Gho	[33]
Taxus contorta	83.6166	28.6291	2520	8.6	81.1	Woodland/shrubland	Nepal	Mustang	[33]
Taxus contorta	85.6831	27.9488	2558	12.8	197.5	Temperate seasonal forest	Nepal	Sindupalchok, Listi	[33]
Taxus contorta	71.8	35.35	3050	11	80.4	Woodland/shrubland	Pakistan	Chitral	[33]
Taxus contorta	73.3833	34.55	2417	12.5	106.6	Temperate seasonal forest	Pakistan	Hazara	[33]
Taxus contorta	73.4	33.9167	2122	15.7	98.4	Woodland/shrubland	Pakistan	Neelam Valley	[33]
Taxus contorta	74.3667	34.8167	2034	6.2	74.8	Temperate seasonal forest	Pakistan	Dwarian, Azad Kashmir	[33]
Taxus contorta	74.3727	34.8422	2159	2	56.6	Temperate seasonal forest	Pakistan	Neelam Valley	[33]
Taxus contorta	70.6041	33.818	2439	13.1	79.7	Woodland/shrubland	Pakistan	Kurram valley	[33]
Taxus contorta	70.3333	33.6	2439	18.2	49.6	Subtropical desert	Pakistan	Kurram Valley, F.A.T.A.	[33]
Taxus contorta	72.5833	35.2667	2000	9.2	76.6	Woodland/shrubland	Pakistan	Palas valley	[33]
Taxus contorta	72.5833	35.0333	1829	11.1	88.2	Woodland/shrubland	Pakistan	Swat	[33]
Taxus contorta	72.55	35.0333	1829	11.1	88.2	Woodland/shrubland	Pakistan	Swat, N.W.F.P.	[33]
Taxus contorta	71.7609	34.8946	2000	17.5	95.6	Woodland/shrubland	Pakistan	Tirah	[33]

## Sheet: Sites of Taxus cuspidata
Species	Longitude	Latitude	Altitude(m)	MAT(℃)	MAP(cm)	Biome(s)	Country	Location	Source
Taxus cuspidata	130.611	43.2055	908	1.2	70.7	Boreal forest	China	Wangqing, Jiln	[75]
Taxus cuspidata	130.536	43.9803	793	2.1	61.3	Temperate seasonal forest	China	Muling,Heilongjiang	[75]
Taxus cuspidata	130.063	43.9489	734	1.8	60.9	Boreal forest	China	Suiyang,Heilongjiang	[75]
Taxus cuspidata	124.892	40.934	831	5.6	108.4	Temperate seasonal forest	China	Kuandian, Liaoning	[75]
Taxus cuspidata	124.913	41.3324	616	4.6	102.8	Temperate seasonal forest	China	Huanren, Liaoning	[75]
Taxus cuspidata	125.35	41.26	650	6.1	98.5	Temperate seasonal forest	China	Zhangyue, Benxi, Liaoning	[118]
Taxus cuspidata	126.27	41.36	960	2.5	97.6	Boreal forest	China	Shihu, Tonghua, Jilin	[118]
Taxus cuspidata	125.89	41.21	663	4.5	98.9	Temperate seasonal forest	China	Shuangcha, Tonghua, Jilin	[118]
Taxus cuspidata	126.45	41.52	969	2.5	93.9	Boreal forest	China	Laohushan, Tonghua, Jilin	[118]
Taxus cuspidata	126.68	41.84	1071	2	88.5	Boreal forest	China	Tangzigou, Linjiang, Jilin	[118]
Taxus cuspidata	127.7	41.74	1106	0.1	81.8	Boreal forest	China	Dongxiaoshan, Linjiang, Jilin	[118]
Taxus cuspidata	126.55	41.67	865	2.4	90.6	Boreal forest	China	Sandaogou, Baishan, Jilin	[118]
Taxus cuspidata	126.43	42.11	915	2	89.1	Boreal forest	China	Sanchazi, Baishan, Jilin	[118]
Taxus cuspidata	127.83	42.58	785	1.9	72.8	Boreal forest	China	Xilinhe, Baishan, Jilin	[118]
Taxus cuspidata	128.47	42.37	813	2.7	65.9	Temperate seasonal forest	China	Hongshi, Yanbian, Jilin	[118]
Taxus cuspidata	130.33	43.31	840	1.8	66	Boreal forest	China	Huanggou, Yanbian, Jilin	[118]
Taxus cuspidata	128.65	42.41	918	1.5	69.3	Boreal forest	China	Zhenfengling, Helong, Jilin	[118]
Taxus cuspidata	128.77	42.77	854	1.5	67.2	Boreal forest	China	Xianfeng, Yanji, Jilin	[118]
Taxus cuspidata	127.75	43.25	906	0.9	73.2	Boreal forest	China	Shimenzi, Dunhua, Jilin	[118]
Taxus cuspidata	130.58	43.98	736	2.1	61.3	Temperate seasonal forest	China	Hanconghe, Mudanjiang, Heilongjiang	[118]
Taxus cuspidata	130.07	44.11	673	2.1	59.8	Temperate seasonal forest	China	Shuangning, Mudanjiang, Heilongjiang	[118]
Taxus cuspidata	137.117	36.4167	1511	8.5	198.7	Temperate seasonal forest	Japan	Shiraki-mine, Honshu	[33]
Taxus cuspidata	128.67	37.61	1218	7.1	158.4	Temperate seasonal forest	Korea	South Korea, Yongpyong, Dragon’s Peak, Eastern Korean Mountains	[33]
Taxus cuspidata	127.833	35.0833	1218	13	152.9	Temperate seasonal forest	Korea	Backnoon Mt	[33]
Taxus cuspidata	131.36	42.67	1127	6.1	70.2	Temperate seasonal forest	Russia	Durnovо Island, Peter the Great Bay of Sea of Japan	[33]
Taxus cuspidata	131.37	42.69	1352	6.1	70.2	Temperate seasonal forest	Russia	De-Livron Island, Peter the Great Bay of Sea of Japan	[33]
Taxus cuspidata	131.46	42.661	1293	6.2	72.7	Temperate seasonal forest	Russia	Bolshoy Pelis Island, Peter the Great Bay of Sea of Japan	[33]
Taxus cuspidata	131.512	42.723	1776	6	72.6	Temperate seasonal forest	Russia	Stenin Island, Peter the Great Bay of Sea of Japan	[33]
Taxus cuspidata	131.43	42.667	1380	6.1	70.2	Temperate seasonal forest	Russia	Matveev Island, Peter the Great Bay of Sea of Japan	[33]
Taxus cuspidata	131.78	42.935	902	5.7	72.9	Temperate seasonal forest	Russia	Klykov Island, Peter the Great Bay of Sea of Japan	[33]
Taxus cuspidata	131.768	42.946	983	5.7	72.9	Temperate seasonal forest	Russia	Naumov Island, Peter the Great Bay of Sea of Japan	[33]
Taxus cuspidata	133.808	42.864	997	5.2	80	Temperate seasonal forest	Russia	Petrov Island, north part of Sea of Japan, Lazovsky Reserve	[33]
Taxus cuspidata	133.75	43.163	1533	4.7	80.3	Temperate seasonal forest	Russia	Primorsky krai, Elomovsky Brook, vicinity of Benevskoe village	[33]
Taxus cuspidata	131.41	43.3981	1206	3.1	70.4	Temperate seasonal forest	Russia	Primorsky krai, Mount Oleniy Utes, Borisov Plateau, spurs of ranges of East Manchurian Mountains	[33]
Taxus cuspidata	131.499	43.114	1077	5	70.3	Temperate seasonal forest	Russia	Primorsky krai, Kedrovaya Pad Reserve, spurs of ranges of East Manchurian Moun- tains	[33]
Taxus cuspidata	135.646	44.706	987	1.1	84.6	Boreal forest	Russia	Primorsky krai, Nezhinka River, spurs of ranges of East Manchurian Mountains	[33]
Taxus cuspidata	132.782	43.163	1067	2.9	80.9	Temperate seasonal forest	Russia	Primorsky krai, Smolny Stream, vicinity of Anisimovka village, Southern Sikhote- Alin	[33]
Taxus cuspidata	132.69	43.069	1114	2.9	80.9	Temperate seasonal forest	Russia	Primorsky krai, Mount Livadiyskaya, Livadi- ysky Range, Southern Sikhote-Alin	[33]
Taxus cuspidata	132.79	43.105	1114	2.9	80.9	Temperate seasonal forest	Russia	Primorsky krai, Mount Litovka, Livadiysky Range, Southern Sikhote-Alin	[33]
Taxus cuspidata	138.17	47.359	952	-1.2	97.8	Boreal forest	Russia	Primorsky krai, Middle Amgu River, Central Sikhote-Alin	[33]
Taxus cuspidata	142.24	47.547	1038	-0.1	93.2	Boreal forest	Russia	Sakhalin Island, vicinity of Lopatino village	[33]
Taxus cuspidata	145.864	44.132	1166	4.7	123	Temperate seasonal forest	Russia	Kunashir Island, Big Kuril Ridge	[33]

## Sheet: Sites of Taxus qinlingensis 
Species	Longitude	Latitude	Altitude(m)	MAT(℃)	MAP(cm)	Biome(s)	Country	Location	Source
Qinling type	108.777	33.762	1320	9.1	85.3	Woodland/shrubland	China	Ningshan, Shaanxi	field work
Qinling type	108.183	33.376	1355	11.3	86.3	Woodland/shrubland	China	Ningshan, Shaanxi	field work
Qinling type	108.438	33.338	1180	8.6	94.6	Temperate seasonal forest	China	Ningshan, Shaanxi	field work
Qinling type	108.35	33.375	1242	8.6	94.6	Temperate seasonal forest	China	Ningshan, Shaanxi	field work
Qinling type	108.02	33.616	1204	9.7	87.9	Woodland/shrubland	China	Foping, Shaanxi	field work
Qinling type	107.999	33.566	910	9.3	89	Temperate seasonal forest	China	Foping, Shaanxi	field work
Qinling type	109.505	33.91	1379	9.9	80.8	Woodland/shrubland	China	Lantian, Shaanxi	field work
Qinling type	109.975	34.334	1624	8.5	78.9	Woodland/shrubland	China	Weinan, Shaanxi	field work
Qinling type	106.569	34.728	2148	6.9	68.1	Woodland/shrubland	China	Long , Shaanxi	field work
Qinling type	106.625	33.813	1355	9.9	79	Woodland/shrubland	China	Feng , Shaanxi	field work
Qinling type	105.778	33.349	1328	12.8	68.9	Woodland/shrubland	China	Lueyang , Shaanxi	field work
Qinling type	105.837	33.314	1243	12.6	75.2	Woodland/shrubland	China	Lueyang , Shaanxi	field work
Qinling type	105.884	33.36	1162	13.5	70.5	Woodland/shrubland	China	Lueyang , Shaanxi	field work
Qinling type	107.904	34.133	953	10.3	76.7	Woodland/shrubland	China	Taibai Mountain Forest Park, Shaanxi	field work
Qinling type	107.755	34.057	1775	8.9	80.7	Woodland/shrubland	China	Red River Valley Park, Shaanxi	field work
Qinling type	106.34	33.81	1100	10.3	76.2	Woodland/shrubland	China	Liangdang, Gansu	field work
Qinling type	108.23	33.87	1100	8.6	84	Temperate seasonal forest	China	Zhouzhi, Shaanxi	field work
Qinling type	108.06	33.83	1400	7.7	90.3	Temperate seasonal forest	China	Zhouzhi, Shaanxi	field work
Qinling type	108.949	32.482	806	13.6	97.6	Woodland/shrubland	China	Ankang, Shaanxi	field work
Qinling type	109.393	33.575	933	11.4	79.5	Woodland/shrubland	China	Shangluo, Shaanxi	field work
Qinling type	108.968	33.122	1237	11.8	89.1	Woodland/shrubland	China	Ankang, Shaanxi	field work
Qinling type	106.245	32.744	1252	12.5	90.7	Woodland/shrubland	China	Ningqiang, Shaanxi	field work
Qinling type	105.615	33.3354	1467	12.3	67.2	Woodland/shrubland	China	Kangxian, Gansu	field work
Qinling type	106.553	34.4759	1800	10.7	66.6	Woodland/shrubland	China	Xiaolongshan, Gansu	field work
Qinling type	113.642	36.0693	928.5	6.9	72.1	Woodland/shrubland	China	Pingshun county, Shanxi	field work
Qinling type	113.461	35.6143	787.5	8.9	70.3	Woodland/shrubland	China	Lingchuan County, Shanxi	field work
Qinling type	112.329	35.2889	855.5	9.6	66.6	Woodland/shrubland	China	Yangcheng County, Shanxi	field work
Qinling type	112.45	35.27	857	10.8	64.8	Woodland/shrubland	China	Mang River Nature Reserve, Shanxi	field work
Qinling type	112.04	35.46	1200	8.5	66.5	Woodland/shrubland	China	li moutain Nature Reserve, Shanxi	field work
Qinling type	110.882	33.6683	961	10.4	80	Woodland/shrubland	China	Lushi County, Henan	field work
Qinling type	111.989	33.5546	586.5	10.7	83.8	Woodland/shrubland	China	Nanzhao County, Henan	field work
Qinling type	112.371	33.856	920	11.2	78.8	Woodland/shrubland	China	Ruyang county, Henan	field work
Qinling type	107.438	34.046	1350	7.6	82.8	Temperate seasonal forest	China	Taibai, Shaanxi	[38]
Qinling type	111.233	33.75	1250	10.2	81.2	Woodland/shrubland	China	Lushi, Henan,	[38]
Qinling type	111.497	31.61	1010	11.6	110.8	Temperate seasonal forest	China	Baokang, Hubei	[38]
Qinling type	101.733	30.7743	2422	4.3	80.4	Temperate seasonal forest	China	Donggu, Danba, Sichuan	[33]
Qinling type	111.233	33.8	1180	10.2	81.2	Woodland/shrubland	China	Lushi, Henan	[33]
Qinling type	99.0062	27.632	1761	10.2	103.6	Temperate seasonal forest	China	Kangpu, Weixi, Yunnan	[33]
Qinling type	106.833	33.6833	1768	9.2	81.5	Woodland/shrubland	China	Taimiaozi, Liuba, Shaanxi	[33]
Qinling type	99.4167	26.4193	2410	11.1	111.2	Temperate seasonal forest	China	Jinding, Lanping, Yunnan	[33]
Qinling type	102.03	31.8903	800	5.9	77	Temperate seasonal forest	China	Baiwan , Maerkang, Sichuan	[33]
Qinling type	113.317	35.75	860	8.6	68.9	Woodland/shrubland	China	Duohuo, Lingchuan, Shaanxi	[33]
Qinling type	107.083	33.85	1351	9.2	81.3	Woodland/shrubland	China	Heping, Taibai, Shaanxi	[33]
Qinling type	108.167	33.9833	1190	8.6	84	Temperate seasonal forest	China	Qinling, Shaanxi	[33]
Qinling type	99.3667	26.7833	2360	11.1	108.1	Temperate seasonal forest	China	Hexi, Lanping, Yunnan	[33]

## Sheet: Sites of Taxus chinensis
Species	Longitude	Latitude	Altitude(m)	MAT(℃)	MAP(cm)	Biome(s)	Country	Location	Source
Taxus chinensis	109.18	25.43	1800	17.1	153.4	Temperate seasonal forest	China	Rongshui, Guangxi	field work
Taxus chinensis	108.23	26.38	1700	13.2	132.8	Temperate seasonal forest	China	Rongjiang, Guizhou	field work
Taxus chinensis	107.8	33.89	1950	4.2	93.7	Temperate seasonal forest	China	Taibai, Shaanxi	field work
Taxus chinensis	110.09	29.79	1500	13.6	147.1	Temperate seasonal forest	China	Sangzhi, Hunan	field work
Taxus chinensis	107.433	32.627	1358	10.8	106.6	Temperate seasonal forest	China	Xixiang,Shaanxi	field work
Taxus chinensis	106.606	32.843	1482	11.8	91.2	Woodland/shrubland	China	Liping forest park,Shaanxi	field work
Taxus chinensis	108.035	32.433	1457	12.1	112.2	Temperate seasonal forest	China	Zhengba,Shaanxi	field work
Taxus chinensis	108.337	33.222	1750	10.7	91.6	Woodland/shrubland	China	Shiquan,Shaanxi	field work
Taxus chinensis	109.299	31.859	1430	8	127.1	Temperate seasonal forest	China	Zhengping,Shaanxi	field work
Taxus chinensis	109.353	32.026	2206	9.8	115.2	Temperate seasonal forest	China	Pingli,Shaanxi	field work
Taxus chinensis	104.754	31.935	1806	14.6	91	Woodland/shrubland	China	Jiangyou,Sichuan	field work
Taxus chinensis	106.225	32.779	1560	12.5	90.7	Woodland/shrubland	China	Hanyuan, Shaanxi	field work
Taxus chinensis	107.311	29.076	1109	13.6	123.8	Temperate seasonal forest	China	Nanchuan, Chongqing	[75]
Taxus chinensis	109.381	30.59	1506	11.5	144.1	Temperate seasonal forest	China	Fengjie, Chongqing	[75]
Taxus chinensis	107.388	27.581	1003	14.8	116.4	Temperate seasonal forest	China	Daozhen, Guizhou	[75]
Taxus chinensis	107.902	25.267	806	17.3	141.4	Temperate seasonal forest	China	Libo, Guizhou	[75]
Taxus chinensis	106.801	26.259	1206	15.8	124.8	Temperate seasonal forest	China	Panxian, Guizhou	[75]
Taxus chinensis	110.122	30.013	1029	11.6	147.9	Temperate seasonal forest	China	Hefeng, Hubei	[75]
Taxus chinensis	104.176	33.082	1671	7.8	68.9	Woodland/shrubland	China	Jiuzhaigou, Sichuan	[75]
Taxus chinensis	102.061	29.793	2570	6.7	96	Temperate seasonal forest	China	Luding, Sichuan	[75]
Taxus chinensis	105.676	28.013	1244	14.3	106.7	Woodland/shrubland	China	Gulin, Sichuan	[75]
Taxus chinensis	103.393	31.209	1777	9.8	96.6	Temperate seasonal forest	China	Wenchuan, Sichuan	[75]
Taxus chinensis	103.483	30.9167	1000	12.8	107.3	Temperate seasonal forest	China	Dujiangyan, Sichuan	[38]
Taxus chinensis	103.898	31.7368	1996	9.3	91.5	Temperate seasonal forest	China	Maoxian, Sichuan	[38]
Taxus chinensis	103.9	33.2174	2440	5.2	70.3	Temperate seasonal forest	China	Jiuzhaigou, Sichuan	[38]
Taxus chinensis	104.217	32.65	2040	7.7	78.7	Temperate seasonal forest	China	Pingwu, Sichuan	[38]
Taxus chinensis	107.2	29.0333	1600	13.6	123.8	Temperate seasonal forest	China	Nanchuan, Sichuan	[38]
Taxus chinensis	110.344	31.454	1187	8.7	128	Temperate seasonal forest	China	Shennongjia, Hubei	[38]
Taxus chinensis	107.272	32.8008	1678	10	102.9	Temperate seasonal forest	China	Hongmiao, Chengu, Shaanxi	[33]
Taxus chinensis	102.346	30.316	2855	3.6	103.9	Temperate seasonal forest	China	Sanhe, Kandin, Sichuan	[33]
Taxus chinensis	102.923	28.335	2217	9.6	114.9	Temperate seasonal forest	China	Hougumo, Meigu, Sichuan	[33]
Taxus chinensis	106.897	32.66	1530	11.6	101	Temperate seasonal forest	China	Taoyuan, Nanjiang, Sichuan	[33]
Taxus chinensis	104.217	32.633	2050	7.7	78.7	Temperate seasonal forest	China	Huangyangguan, Pingwu, Sichuan	[33]
Taxus chinensis	106.767	32.617	1680	10.8	101.6	Temperate seasonal forest	China	Nanjiang, Sichuan	[33]

## Sheet: Sites of Emei type
Species	Longitude	Latitude	Altitude(m)	MAT(℃)	MAP(cm)	Biome(s)	Country	Location	Source
Emei type	102.056	29.6717	2453	6.7	96	Temperate seasonal forest	China	Luding,Sichuan	[38]
Emei type	103.06	28.7182	2450	8.2	127.1	Temperate seasonal forest	China	Ebian,Sichuan	[38]
Emei type	103.35	29.533	1900	15.8	152.4	Temperate seasonal forest	China	Emeishan,Sichuan	[38]
Emei type	103.083	27	2400	11.7	95.3	Woodland/shrubland	China	Qiaojia,Yunnan	[38]
Emei type	103.057	28.7182	2436	8.2	127.1	Temperate seasonal forest	China	Lewu, Ebian, Sichuan	[33]
Emei type	103.05	28.7167	2070	8.2	127.1	Temperate seasonal forest	China	Ebian, Sichuan	[33]
Emei type	102.056	29.6717	2453	6.7	96	Temperate seasonal forest	China	Gonggashan, Ludian, Sichuan	[33]
Emei type	102.638	29.6083	2277	12.6	103	Woodland/shrubland	China	Qinxi, Hanyuan, Sichuan	[33]
Emei type	102.221	28.9126	2611	8.5	109	Temperate seasonal forest	China	Yele, Mianing, Sichuan	[33]
Emei type	103.25	27.2167	2650	13.3	88	Woodland/shrubland	China	Qiaojia, Yunnan	[33]
Emei type	103.124	27.201	2672	10.2	100.7	Temperate seasonal forest	China	Yaoshan, Qiaojia, Yunnan	[33]
Emei type	102.45	28.75	2500	5.8	117.5	Temperate seasonal forest	China	Yuexi, Sichuan	[33]
Emei type	103.9	28.2333	2390	13.2	95.5	Woodland/shrubland	China	Daguan, Yunnan	[33]
Emei type	103.1	28.6678	2510	8.2	127.1	Temperate seasonal forest	China	Yiguojue, Meigu, Sichuan	[33]
Emei type	103.345	29.5509	2279	15.8	152.4	Temperate seasonal forest	China	Emeishan, Emei, Sichuan	[33]
Emei type	102.482	29.0309	2470	11	105.7	Temperate seasonal forest	China	Huilong, Shimian, Sichuan	[33]
Emei type	102.625	29.6587	2426	12.6	103	Woodland/shrubland	China	Siping, Yingjing, Sichuan	[33]
Emei type	102.451	28.7558	2622	5.8	117.5	Temperate seasonal forest	China	Wayan, Yuexi, Sichuan	[33]

## Sheet: Sites of Huangshan type
Species	Longitude	Latitude	Altitude(m)	MAT(℃)	MAP(cm)	Biome(s)	Country	Location	Source
Huangshan type	177.88	28.89	1325	15.4	192.1	Temperate seasonal forest	China	Sanqing Mountain, Jiangxi	[34]
Huangshan type	118.1	28.97	1275	15	181.7	Temperate seasonal forest	China	Sanqing Mountain, Jiangxi	[34]
Huangshan type	117.82	30.47	1311	15.7	179.9	Temperate seasonal forest	China	Jiuhua Mountain, Anhui	[26]
Huangshan type	118.329	29.741	1244	15.6	167.2	Temperate seasonal forest	China	Huang Mountain, Anhui	[26]
Huangshan type	118.3	29.77	1284	16.2	166.6	Temperate seasonal forest	China	Huang Mountain, Anhui	[26]

## Sheet: Sites of Taxus calcicola
Species	Longitude	Latitude	Altitude(m)	MAT(℃)	MAP(cm)	Biome(s)	Country	Location	Source
Taxus calcicola	105.585	25.0181	1350	16.3	136.6	Temperate seasonal forest	China	Anlong, Guizhou	[38]
Taxus calcicola	105.505	23.2495	1425	19.2	143.9	Tropical seasonal forest/savanna	China	Funing, Yunnan	[38]
Taxus calcicola	104.02	22.6862	990	19.9	155.7	Tropical seasonal forest/savanna	China	Xichou, Yunnan	[38]
Taxus calcicola	104.35	23.3	1500	17.1	124.7	Temperate seasonal forest	China	Hekou, Yunnan	[38]
Taxus calcicola	105.583	25.0167	1450	16.3	136.6	Temperate seasonal forest	China	Anlong, Guizhou	[33]
Taxus calcicola	105.505	23.2495	1420	19.2	143.9	Tropical seasonal forest/savanna	China	Tianpeng, Funing, Yunnan	[33]
Taxus calcicola	104.02	22.6862	990	19.9	155.7	Tropical seasonal forest/savanna	China	Nanxi Town, Hekou, Yunnan	[33]
Taxus calcicola	104.133	23.3167	1400	15.3	135.9	Temperate seasonal forest	China	Taiping, Malipo, Yunnan	[33]
Taxus calcicola	104.883	23.3667	1460	17.4	128.2	Temperate seasonal forest	China	Fadou, Xichou, Yunnan	[33]
Taxus calcicola	104.767	23.3833	1461	16.7	124.8	Temperate seasonal forest	China	Xichou, Yunnan	[33]
Taxus calcicola	104.65	20.8167	1224	19.3	140.1	Tropical seasonal forest/savanna	Vietnam	Môc Châu Son La	[33]
Taxus calcicola	104.633	20.8833	1246	19.4	141.3	Tropical seasonal forest/savanna	Vietnam	Môc Châu, Son La	[33]
Taxus calcicola	105.067	23.1	1450	19.1	155.5	Tropical seasonal forest/savanna	Vietnam	Ha Giang, Du Gia Mountain	[33]

## Sheet: Sites of Taxus phytonii
Species	Longitude	Latitude	Altitude(m)	MAT(℃)	MAP(cm)	Biome(s)	Country	Location	Source
Taxus phytonii	121.02	24.2667	2248	11.9	294.9	character(0)	China	Anmashan, Taichung, Taiwan	[33]
Taxus phytonii	120.75	22.6167	1918	17.8	400	character(0)	China	Beidawushan, Pingtung, Taiwan	[33]
Taxus phytonii	121.2	24.1	1863	11.4	324.1	character(0)	China	Cuifeng, Nantou, Taiwan	[33]
Taxus phytonii	120.783	23.4667	1443	16.1	302.6	character(0)	China	Dabang, Chiayi, Taiwan	[33]
Taxus phytonii	121.4	24.1833	2126	11.8	301.7	character(0)	China	Bilu Shenmu, Hualien, Taiwan	[33]
Taxus phytonii	121.35	24.5833	1588	15.1	265.9	Temperate rain forest	China	Smangus, Hsinchu , Taiwan	[33]
Taxus phytonii	121.017	24.5167	1529	17.1	251.3	Temperate rain forest	China	Nanzhuang, Miaoli , Taiwan	[33]
Taxus phytonii	121.467	24.4833	1950	11.7	292.3	character(0)	China	Sihji, Yilan, Taiwan	[33]
Taxus phytonii	121.2	24.8	1900	18.8	257.3	Temperate rain forest	China	Chienshihshan, Hsinchu, Taiwan	[33]
Taxus phytonii	120.9	24.8	1810	21.7	185.2	Tropical seasonal forest/savanna	China	Hsinchu, Taiwan	[33]
Taxus phytonii	121.283	24.2167	2190	11.2	303.4	character(0)	China	Zhongheng Highway, Hualien, Taiwan	[33]
Taxus phytonii	125.267	7	2242	21	239.7	Tropical rain forest	Philippines	Mt. Apo, Mindanao	[33]
Taxus phytonii	121.467	14.05	1536	24.8	247.4	Tropical seasonal forest/savanna	Philippines	Mt. Banahaw, Luzon, Philippines	[33]
Taxus phytonii	120.9	16.6	2220	18	277.2	Temperate rain forest	Philippines	Nueva Vizcaya, Luzon	[33]

[truncated: 2 more sheets: Sites of Taxus mairei, fossil records]
